# Supplementary material for: The ties that bind: Cradling in Tajikistan
Source: PLoS One. 2018 Oct 31;13(10):e0204428. doi: 10.1371/journal.pone.0204428 (PMC6209138; doi:10.1371/journal.pone.0204428)
Supplement: S2 File — (CSV) [file pone.0204428.s002.csv]

id	age group	total cradle hours	loccradle	duration6TO7	duration7TO8	duration8TO9	duration9TO10	duration10TO11	duration11TO12	duration12TO13	duration13TO14	duration14TO15	duration15TO16	duration16TO17	duration17TO18	duration18TO19	duration19TO20	duration20TO21	duration21TO22	duration22TO23	duration23TO24	duration24TO25	duration25TO26	duration26TO27	duration27TO28	duration28TO29	duration29TO30	Cluster
70	16	0.5	1	0	0	0	0	0.5	0	0	0	0	0	0	0	0	0	0	0	0	0	0	0	0	0	0	0	1
139	20	1	1	0	0	0	0	0	0	0	0	0	1	0	0	0	0	0	0	0	0	0	0	0	0	0	0	1
138	20	2	1	0	0	0	0	0	1	1	0	0	0	0	0	0	0	0	0	0	0	0	0	0	0	0	0	1
186	24	2	1	0	0	0	0	0	0	1	1	0	0	0	0	0	0	0	0	0	0	0	0	0	0	0	0	1
124	16	2.25	1	0	0	0	0	0	0	0	0	0	0	0	0	0	0	0.5	1	0.75	0	0	0	0	0	0	0	1
133	20	2.5	2	0	0	0	0	1	1	0	0	0	0.5	0	0	0	0	0	0	0	0	0	0	0	0	0	0	1
189	20	2.583333333	1	0	0	0	0	0	0	0.583333333	1	1	0	0	0	0	0	0	0	0	0	0	0	0	0	0	0	1
163	16	3	1	0	0	0	1	1	1	0	0	0	0	0	0	0	0	0	0	0	0	0	0	0	0	0	0	1
211	24	3	1	0	0	0	0	1	1	1	0	0	0	0	0	0	0	0	0	0	0	0	0	0	0	0	0	1
123	24	3.333333333	1	0	0	0	0	0	0	0	0	1	1	1	0.333333333	0	0	0	0	0	0	0	0	0	0	0	0	1
62	8	3.5	3	0.5	0.5	0	0	0	1	0	0	0	1	0.5	0	0	0	0	0	0	0	0	0	0	0	0	0	1
81	16	3.833333333	3	0	0	0	0	1	0.583333333	0	0	1	1	0	0	0	0	0	0.25	0	0	0	0	0	0	0	0	1
149	16	3.833333333	2	0	0	0	0	0	1	1	1	0.166666667	0	0	0	0.666666667	0	0	0	0	0	0	0	0	0	0	0	1
150	24	4	2	0	0	0	1	1	0	0	0	1	1	0	0	0	0	0	0	0	0	0	0	0	0	0	0	1
156	24	4	1	0	0	0	0	0	1	1	1	1	0	0	0	0	0	0	0	0	0	0	0	0	0	0	0	1
178	24	4	2	0	0	0	0	0	0	1	1	0	0	0	0	0	0	0	1	1	0	0	0	0	0	0	0	1
181	16	4	2	0	0	0	1	1	1	0	0	0	0	0	1	0	0	0	0	0	0	0	0	0	0	0	0	1
192	8	4	2	0	0	0	0	0	1	1	1	0	0	0	0	0	0	0	0	1	0	0	0	0	0	0	0	1
77	12	5	2	0	0	0	0	1	1	1	0	0	1	1	0	0	0	0	0	0	0	0	0	0	0	0	0	1
147	12	5	2	0	0	0	0	0	0	0	0	1	1	0	0	0	0	1	1	1	0	0	0	0	0	0	0	1
176	24	5	2	0	0	0	0	1	1	1	0	0	0	1	1	0	0	0	0	0	0	0	0	0	0	0	0	1
56	12	5.5	2	0	0	0	0	1	1	0.5	0	0	0	0	0	0	0	0	1	1	1	0	0	0	0	0	0	1
127	20	5.583333333	2	0	0	0	0	0.5	1	1	1	0	0	0.083333333	1	1	0	0	0	0	0	0	0	0	0	0	0	1
13	12	6	3	0	0	0	1	1	0	0	0.5	0.5	0	0.5	1	1	0.5	0	0	0	0	0	0	0	0	0	0	1
148	24	6	1	0	0	0	0	0	1	1	1	1	1	1	0	0	0	0	0	0	0	0	0	0	0	0	0	1
115	20	6.25	3	1	0	0	0	0	0	0	1	1	0.25	0	0	0	0	0	1	1	1	0	0	0	0	0	0	1
185	16	6.25	3	0	0	0.5	1	1	0.5	0	0	0	0	0	0	0	0.25	1	0	1	1	0	0	0	0	0	0	1
59	12	7	3	0	0	0	0.5	1	0	0	0	0.5	1	0	0	0	0	0	1	1	1	1	0	0	0	0	0	1
166	12	7	3	1	1	0	0	1	1	1	0	0	0	0	0	0	0	1	1	0	0	0	0	0	0	0	0	1
79	16	7.5	2	0	0	0	1	1	1	1	0.5	0	0	0	0	0	0	0	1	1	1	0	0	0	0	0	0	1
165	12	8	4	0.5	0	1	0.5	0	0	0	1	1	0.5	0	0	0	0	0	0.5	1	1	1	0	0	0	0	0	1
188	16	8	1	0	0	0	0	0	0	0	0	0	0	0	0	0	0	0	0	1	1	1	1	1	1	1	1	2
71	24	8.25	2	0.25	0	0	0	0	0	0	0	0	0	0	0	0	0	0	0	1	1	1	1	1	1	1	1	2
18	20	8.5	3	0	0	0	1	1	0.5	0	0	1	1	0	0	0	0	0	0	1	1	1	1	0	0	0	0	1
27	0	8.5	3	1	1	0	0	0	0	0	1	1	0.5	0	0	0	1	1	1	1	0	0	0	0	0	0	0	1
41	20	8.5	4	1	1	1	0	0	0	0	0	1	1	1	0	0	0	0	0	0	1	1	0	0	0	0	0.5	1
142	12	9.166666667	5	0	0.5	1	0.083333333	0	0	0	0	1	0.5	0	0	1	0.5	0.583333333	1	0	0	0	0	0	1	1	1	1
57	8	9.5	3	0.5	1	1	1	0.5	0	0	0	0	0	0	0	0	0.5	1	1	1	1	0	0	0	0	0	1	1
65	8	9.5	4	1	0	0	0	1	1	1	1	0.5	0	0	1	1	1	0	0	0	0	0	0	0	0	0	1	1
122	8	9.5	2	0	0	0	1	1	1	1	1	0	0	1	1	1	1	0.5	0	0	0	0	0	0	0	0	0	1
198	20	9.75	2	0	0	0	0	0	0.25	0	0	0	0	0	0	0	0.5	1	1	1	1	1	1	1	1	1	0	2
22	0	10	1	0	0	0	0	0	0	0	0	0	0	0	0	0	0	1	1	1	1	1	1	1	1	1	1	2
96	16	10	2	0	0	1	1	1	0	0	0	0	0	0	0	0	1	1	1	1	1	1	1	0	0	0	0	1
111	8	10	2	1	0	0	0	0	0	0	0	0	0	0	0	0	0	0	1	1	1	1	1	1	1	1	1	2
39	24	10.25	3	1	1	0	0	0	1	1	0.25	0	0	0	0	0	0	0.75	1	1	1	1	1	0.25	0	0	0	2
187	8	10.25	4	1	0	0	0	0	0	0	0	0.75	0	0	0.5	1	0	0	0	0	1	1	1	1	1	1	1	2
32	0	11	2	1	1	1	1	1	0	0	0	0	0	0	0	0	0	0	1	1	1	1	1	1	0	0	0	2
90	20	11	2	1	1	0	0	0	0	0	0	0	0	0	0	0	0	0	1	1	1	1	1	1	1	1	1	2
144	24	11	2	0	0	0	0	0	0	1	1	1	0	0	0	0	0	0	0	1	1	1	1	1	1	1	1	2
171	12	11	2	0	0	0	0	1	1	1	0	0	0	0	0	0	0	0	0	1	1	1	1	1	1	1	1	2
164	20	11.16666667	2	0	0	0	0	1	1	1	0	0	0	0	0	0	0	0	1	1	1	1	1	1	1	1	0.166666667	2
105	20	11.5	3	0.5	0	0	0	0	0	1	1	0	0	0	0	0	0	0	1	1	1	1	1	1	1	1	1	2
129	16	11.5	4	1	0	0	0	0	0	0.75	1	1	0.25	0	0	0	0	0.5	1	1	1	1	1	0	0	1	1	2
152	24	11.5	2	0	0	0	0	0	0	0	1	1	1	1	0	0	0	0	0	1	1	1	1	1	1	1	0.5	2
112	16	11.83333333	3	0	0	0	0	0	0	0	1	1	1	0	0	0	0	0	0.833333333	1	1	1	1	1	1	1	1	2
118	12	11.91666667	4	0	0.25	1	1	1	0	0	0	1	1	0.166666667	0	0	1	1	1	0	0	0	0	1	1	1	0.5	1
72	20	12	2	0	0	1	1	1	1	1	1	1	0	0	0	0	0	1	1	1	1	1	0	0	0	0	0	1
93	20	12	2	0	0	0	0	0	1	1	1	0	0	0	0	0	0	0	1	1	1	1	1	1	1	1	1	2
159	8	12	3	0	1	1	0	0	1	1	1	0	0	0	0	0	0	0	1	1	1	1	1	1	1	0	0	2
193	20	12	2	0	0	0	0	0	0	0	1	1	1	1	1	0	0	0	0	0.333333333	1	1	1	1	1	1	0.666666667	2
20	0	12.25	3	1	1	1	1	1	1	1	0.25	0	0	0	1	1	1	0	0	0	0	0	0	0	0	1	1	1
117	20	12.5	3	0	0	0	1	1	0.5	0	1	1	1	0	0	0	0	0	0	0	1	1	1	1	1	1	1	2
145	20	12.5	3	1	1	0	0	0	1	1	1	0	0	0	0	0	0	0	0	0.5	1	1	1	1	1	1	1	2
167	20	12.5	3	0.5	0	0	1	1	1	1	0	0	0	0	0	0	0	0	0	1	1	1	1	1	1	1	1	2
173	20	12.5	3	1	0	0	0	0	0	0	1	1	1	0	0	0	0	0	0.5	1	1	1	1	1	1	1	1	2
202	4	12.83333333	4	0	0	1	1	0.5	0	1	1	1	1	0.5	0	1	1	0	0.833333333	1	1	1	0	0	0	0	0	1
132	24	13	2	0	0	0	0	1	1	1	0	0	0	0	0	0	0	1	1	1	1	1	1	1	1	1	1	2
154	20	13	3	1	0	0	0	0	0	1	1	1	0	0	0	0	0	0	1	1	1	1	1	1	1	1	1	2
209	8	13	3	0	0	1	1	0	0	0	1	1	1	0	0	0	0	1	1	1	1	1	1	1	1	0	0	2
87	24	13.16666667	3	0	0	0	1	1	1	0.166666667	0	0	0	0	0	0	1	1	1	0	1	1	1	1	1	1	1	2
78	16	13.25	3	1	0	0	0	0	0	0	1	1	1	0.5	0	0	0	0	0.75	1	1	1	1	1	1	1	1	2
84	20	13.25	2	0	0	0	0	0	0	1	0	0	0	0	1	1	1	1	1	1	1	1	1	1	1	1	0.25	2
107	16	13.5	2	0	0	0	0	0	1	1	1	1	0	0	0	0	0	0.5	1	1	1	1	1	1	1	1	1	2
120	16	13.5	2	0	0	0	0	0	0	1	1	0.5	0	0	0	0	1	1	1	1	1	1	1	1	1	1	1	2
136	16	13.5	3	1	1	0	0.5	1	1	0	0	0	0	0	0	0	0	0	1	1	1	1	1	1	1	1	1	2
151	12	13.5	4	1	0	0	0	0.5	1	1	0	0	0	0	1	1	0.5	0	0	0.5	1	1	1	1	1	1	1	2
157	12	13.5	3	0	0	0	0	1	1	1	0	0	0	1	0.5	0	0	0	1	1	1	1	1	1	1	1	1	2
194	16	13.5	3	1	1	0	0	0	0	0.5	1	1	0.5	0	0	0	0	0	0.5	1	1	1	1	1	1	1	1	2
200	8	13.66666667	4	1	1	0	0	1	0	0	0	1	0.666666667	0	0	0	0	0	1	1	1	1	1	1	1	1	1	2
74	20	13.75	3	0.25	0	0	0	0	0	1	1	1	1	0.5	0	0	0	0	1	1	1	1	1	1	1	1	1	2
128	24	14	3	1	0	0	0	1	1	1	0	0	0	0	0	0	0	1	1	1	1	1	1	1	1	1	1	2
140	20	14	3	1	0	0	0	1	1	1	0	0	0	0	0	0	0	1	1	1	1	1	1	1	1	1	1	2
183	16	14	3	0	0	0	1	1	0.25	0	0	0	0	1	1	0.25	0	0.5	1	1	1	1	1	1	1	1	1	2
89	12	14.08333333	3	0	0	0	1	1	1	1	1	0	0	1	1	1	1	0	0	1	1	1	1	1	0.083333333	0	0	1
146	12	14.25	4	0.25	0	0	0	1	1	1	1	0	0	1	0	0	0	0	1	1	1	1	1	1	1	1	1	2
63	4	14.5	4	1	0	0	0	1	1	1	0	0	0	0	0.5	1	1	0	0	1	1	1	1	1	1	1	1	2
168	8	14.5	3	1	0	0	1	1	1	1	0.5	0	0	0	0	0	0	0	1	1	1	1	1	1	1	1	1	2
170	16	14.5	3	0	0.5	1	1	1	0	0	0.5	1	1	0	0	0	0	0	1	1	1	1	1	1	1	1	0.5	2
177	20	14.5	4	1	0	0	0	0	1	1	0	0.5	1	1	0	0	0	0	1	1	1	1	1	1	1	1	1	2
179	16	14.5	4	1	0	0	0	0	0	1	1	0	0	1	1	1	1	0	0	0.5	1	1	1	1	1	1	1	2
184	12	14.5	4	1	0.25	0	0.5	1	0.25	0	0	0	0	1	1	0.5	0	0	1	1	1	1	1	1	1	1	1	2
201	24	14.5	3	1	1	0.5	0	0	1	1	1	0	0	0	0	0	0	0	1	1	1	1	1	1	1	1	1	2
61	4	14.75	3	1	1	1	0.5	0	1	1	1	1	1	0.25	0	0	0	0	1	1	1	1	1	1	0	0	0	2
97	8	14.75	5	0	0	0	1	0	1	1	1	0.75	1	1	0	0	0	0.5	1	1	1	1	1	0	1	1	0.5	2
161	16	14.83333333	3	0	0	0	1	1	1	1	0	0	0	1	1	1	1	0	0	0	0.833333333	1	1	1	1	1	1	2
175	12	14.91666667	4	0.25	0	0	1	1	0.5	0	0	0	1	1	0	0	0.166666667	1	1	1	1	1	1	1	1	1	1	2
11	16	15	4	1	0.25	0	1	1	1	1	0.5	0	0	0	0	1	0.25	0	0	1	1	1	1	1	1	1	1	2
98	8	15	3	1	1	1	0	0	1	1	0	0	0	0	0	0	0	1	1	1	1	1	1	1	1	1	1	2
169	12	15	4	0	0	0	1	0.5	0	0.5	0.5	0	0.5	1	1	0	0	1	1	1	1	1	1	1	1	1	1	2
197	8	15	3	0	0	0	1	1	1	1	0	0	0	1	1	0	0	0	1	1	1	1	1	1	1	1	1	2
137	16	15.5	3	0	0	1	1	1	1	0	0	0	1	1	0.5	0	0	0	1	1	1	1	1	1	1	1	1	2
143	12	15.5	4	1	0	0	1	1	1	1	0	1	1	0	0	0	0	0	0.5	1	1	1	1	1	1	1	1	2
68	12	15.75	4	0	0.5	1	1	1	0.166666667	0	0.5	1	1	0	0	0	0	1	1	1	1	1	1	0.583333333	1	1	1	2
43	0	16	3	0	0	1	1	1	1	0	1	1	1	1	1	1	1	0	0	0	0	0	1	1	1	1	1	2
76	20	16	3	1	1	0.5	0	0	0	1	1	1	1	0.5	0	0	0	0	1	1	1	1	1	1	1	1	1	2
92	8	16	4	0	0	1	1	0.5	0	1	1	0.5	0	0	1	1	1	0	0	1	1	1	1	1	1	1	1	2
109	12	16	4	1	1	1	0	0	0	1	1	1	0	1	0.5	0	0	0	0.5	1	1	1	1	1	1	1	1	2
130	16	16	3	1	1	1	0.5	0	0	0.5	1	1	1	0	0	0	0	0	1	1	1	1	1	1	1	1	1	2
158	8	16	4	0	0.5	1	1	1	0.5	0	0	0	1	1	0	1	0.5	0	0.5	1	1	1	1	1	1	1	1	2
205	4	16.16666667	3	1	1	1	1	1	1	0	0.666666667	0.5	0	0	0	0	0	0	1	1	1	1	1	1	1	1	1	2
21	8	16.25	4	1	0	0	0	1	1	1	0	0	0.5	1	1	1	0	0	0.75	1	1	1	1	1	1	1	1	3
119	8	16.25	4	1	1	0.5	0	0	0	0	1	1	0.75	0	0	1	1	0	1	1	1	1	1	1	1	1	1	3
180	8	16.5	3	1	1	0	0	0	0.5	1	1	0	0	0	0	1	1	1	1	1	1	1	1	1	1	1	1	2
54	16	17	3	1	1	1	1	1	1	1	1	1	1	0	0	0	0	0	1	1	1	0	0	1	1	1	1	2
172	12	17	4	1	1	0	0	0	1	1	1	0.666666667	1	0.333333333	0	0	0	1	1	1	1	1	1	1	1	1	1	2
174	12	17	4	1	0	0	1	1	1	0	0.5	1	1	1	0	0	0	0.5	1	1	1	1	1	1	1	1	1	2
191	8	17	4	1	1	0.25	0	1	1	0.5	0	0	1	1	0.75	0	0	0.5	1	1	1	1	1	1	1	1	1	3
203	8	17	3	1	0	0	0	0	1	1	1	1	1	1	0	0	0	1	1	1	1	1	1	1	1	1	1	2
125	20	17.08333333	4	1	0.083333333	0	0	1	1	1	1	0.333333333	0.5	1	1	0.166666667	0	0	1	1	1	1	1	1	1	1	1	3
116	8	17.16666667	4	1	1	0	0	0.75	1	1	0.666666667	0	0	0.75	1	0.5	0	0.5	1	1	1	1	1	1	1	1	1	3
95	8	17.25	2	0	0	1	1	1	1	1	1	1	1	0	0	0	0	1	1	1	1	1	1	1	1	1	0.25	2
153	12	17.25	4	1	1	0.5	0	1	1	1	0.5	0	1	1	1	1	0.25	0	0	0	1	1	1	1	1	1	1	3
66	4	17.5	3	1	1	0	1	1	1	1	1	0.5	0	0	0	0	0	1	1	1	1	1	1	1	1	1	1	2
121	20	17.66666667	3	1	1	1	1	0.166666667	0	0.5	1	1	1	1	0	0	0	0	1	1	1	1	1	1	1	1	1	2
104	8	17.75	4	1	1	1	0	0	1	1	1	1	0.5	0	0.5	0.75	0	0	1	1	1	1	1	1	1	1	1	2
31	0	18	5	1	1	0	1	1	1	0.5	1	1	1	0	0	1	1	0	0	0.5	1	1	1	1	1	1	1	2
44	4	18	5	1	1	0.5	0	1	1	0.5	0.5	1	1	0	0.5	1	1	0	0	1	1	1	1	1	1	1	1	2
110	16	18	3	1	1	1	0	0	0.5	1	1	1	1	0	0	0	0.5	1	1	1	1	1	1	1	1	1	1	2
94	4	18.33333333	4	1	1	0	0	1	1	1	0.333333333	0	1	1	1	0.5	0	0.5	1	1	1	1	1	1	1	1	1	3
10	0	18.5	3	1	1	0	0	1	1	1	1	1	1	0	0	0	0.5	1	1	1	1	1	1	1	1	1	1	2
134	12	18.5	3	1	1	1	0	0	0.5	1	1	1	0.5	0	0	0.5	1	1	1	1	1	1	1	1	1	1	1	2
45	4	19	3	1	1	1	1	1	1	1	0	1	1	1	1	0	0	0	0	1	1	1	1	1	1	1	1	3
67	8	19	4	1	1	0	0	1	1	1	0	1	1	1	1	0	0	1	1	1	1	1	1	1	1	1	1	3
214	0	19	4	1	1	0	1	1	1	0	1	1	1	1	0	0	0	1	1	1	1	1	1	1	1	1	1	2
216	4	19	3	1	1	0.5	0	0	0	0	1	1	1	0.5	1	1	1	1	1	1	1	1	1	1	1	1	1	3
26	4	19.25	6	1	1	0	1	1	0	1	1	1	0.5	1	1	0.25	0.5	1	1	1	1	1	1	0	1	1	1	3
36	0	19.5	3	0	0	0	1	1	1	1	1	1	0	1	1	1	1	1	1	0.5	1	1	1	1	1	1	1	2
215	0	20	3	1	1	1	0	0	1	1	1	1	1	1	1	0	0	1	1	1	1	1	1	1	1	1	1	3
218	0	20	3	1	1	0	0	1	1	1	1	1	1	0	0	1	1	1	1	1	1	1	1	1	1	1	1	2
219	4	20	3	1	1	1	1	1	0	1	1	1	0.5	0	0	0.5	1	1	1	1	1	1	1	1	1	1	1	2
213	4	20.5	4	1	1	1	1	0.5	1	1	1	1	1	0	1	1	0	0	1	1	1	1	1	1	1	1	1	2
217	4	20.91666667	3	1	1	0.5	0	0.916666667	1	1	1	1	1	1	1	0	0.5	1	1	1	1	1	1	1	1	1	1	3
207	8	21	4	1	1	1	0	1	1	0	1	1	1	1	1	0	1	1	1	1	1	1	1	1	1	1	1	3
46	0	21.25	3	1	1	0.5	0	0.5	1	1	1	1	1	0.25	1	1	1	1	1	1	1	1	1	1	1	1	1	3
64	4	21.33333333	5	1	0.583333333	1	1	1	1	1	0.75	1	1	1	0	1	1	1	0	1	1	1	1	1	1	1	1	2
212	0	21.5	3	1	1	1	1	1	1	0	0	1	1	1	1	1	1	0.5	1	1	1	1	1	1	1	1	1	2
204	0	23	2	1	1	1	1	1	1	1	1	1	1	1	1	1	1	0	1	1	1	1	1	1	1	1	1	2
